# Supplementary material for: Platelet transfusion response in critically ill patients with thrombocytopenia: a retrospective study and predictive nomogram in a general ICU population
Source: Ann Med. 2025 Jul 1;57(1):2525395. doi: 10.1080/07853890.2025.2525395 (PMC12217101; doi:10.1080/07853890.2025.2525395)
Supplement: Supplemental Material [file IANN_A_2525395_SM9318.zip]

Archive with 8 entries (7 files):
- suppl_data/
- suppl_data/Figure S1 and S2 caption.docx
- suppl_data/Figure S1.tif
- suppl_data/Figure S2.tif
- suppl_data/File S1.docx
- suppl_data/File S2.docx
- suppl_data/File S3.docx
- suppl_data/Table S1.docx
